# Supplementary material for: Adsorption of Cadmium and Lead Capacity and Environmental Stability of Magnesium-Modified High-Sulfur Hydrochar: Greenly Utilizing Chicken Feather
Source: Toxics. 2024 May 11;12(5):356. doi: 10.3390/toxics12050356 (PMC11126130; doi:10.3390/toxics12050356)
Supplement: Supplementary file 1 [file toxics-12-00356-s001.zip]

Archive with 1 entries (1 files):
- toxics-2968805-supplementary.pdf
